# Supplementary material for: Settlement, environment, and climate change in SW Anatolia: Dynamics of regional variation and the end of Antiquity
Source: PLoS One. 2022 Jun 27;17(6):e0270295. doi: 10.1371/journal.pone.0270295 (PMC9236232; doi:10.1371/journal.pone.0270295)
Supplement: S1 Table — (XLSX) [file pone.0270295.s005.xlsx]

## Sheet: Metadata
	Period	Start (BCE/CE)	End (BCE/CE)	Length (years)	Total Settlements	New*	Abandoned*	Continued*	Time-Adjusted	Single*	1) Architectural Construction	2) Material Culture	3) Negative Architectural	4) Literary Reference	5) Spolia
1	Bronze Age	-3000	-1150	1850	25	25			3.37838	2	3	20	0	2	0
2	Iron Age	-1150	-350	800	114	100	11	14	35.625	4	63	30	0	19	2
3	Hellenistic	-350	-50	300	205	104	13	101	170.833	8	136	42	0	24	3
4	Roman	-50	350	400	276	114	45	162	172.5	45	147	101	0	11	17
5	Early Byzantine	350	600	250	255	65	87	190	255	26	213	23	0	7	12
6	Middle Byzantine	600	1050	450	135	17	134	118	75	4	45	2	72	10	6

## Sheet: TIB 8 Settlements
Toponym	Elevation	Latitude	Longitude	Settlement Type(s)	Occupied Periods	Spatial Resolution	Chronological Resolution	Bronze Age	Iron Age	Hellenistic	Roman	Early Byzantine	Middle Byzantine
Ağalar	590	36.2705	29.8017	hillside, unfortified kome	3	3	1				1	1	1
Akalissos (2)	887	36.3481	29.9347	hilltop, monastery	5	3	2		1	1	1	1	1
Akaras(s)os	1110	36.7402	29.9192	highland, plain, unfortified polis?	3	3	2				1	1	1
Akçaören	1133	37.398	30.1453	highland, plain, unfortified kome?	3	3	2				1	1	1
Alacadağköyü	629	36.3936	30.076	hillside, unfortified kome?	3	2	2			1		1	1
Alakır/Alagır Çayı	31	36.3506	30.2083	river valley, turmgehoft	3	3	2			1		1	1
Andida	1028	37.2527	30.2151	highland, hillside, unfortified? Polis	3	3	1				1	1	1
Andriakē	10	36.2262	29.9562	coastal, harbor for Myra	4	3	3			1	1	1	1
Aperlai	38	36.1594	29.7823	harbor town, fortified	5	3	2		1	1	1	1	1
Apollōnia (1)	374	36.1814	29.7837	hilltop, fortified polis	5	3	2		1	1	1	1	1
Ariassos	1025	37.1811	30.4725	highland, hillside, fortified polis	4	3	2			1	1	1	1
Arif (Aruf)	595	36.5112	30.0505	hilltown, fortified	2	3	2					1	1
Arykanda	680	36.5119	30.0566	hilltown, fortified	5	3	3		1	1	1	1	1
Asar Mahalle	600	36.2548	29.814	hilltown, unfortified?	3	2	1				1	1	1
Asarönü	390	36.364	30.0914	plaintown, fortified	4	3	2			1	1	1	1
Aspendos	30	36.9389	31.1722	harbor, hilltop, river valley, fortified	5	3	3		1	1	1	1	1
Attaleia	20	36.8849	30.7041	harbor town	4	3	2			1	1	1	1
Ballıbucak	1100	37.2964	31.1142	highland, hillside, fortified town	2	3	1					1	1
Bunda (Tepesi)	600	36.2626	30.0978	mountain, coastal, fortified town	4	2	3			1	1	1	1
Büyük Avșar	500	36.2159	29.7997	mountain, hillside, fortified town	5	3	3		1	1	1	1	1
Çakmak	150	36.3011	30.4618	hillside, fortified town	2	3	1					1	1
Chelidoniae insulae	0	36.1667	30.4167	coastal, shipwrecks	6	3	3	1	1	1	1	1	1
Chimairas Oros	170	36.4314	30.456	hillside, coastal, isolated sanctuary + churches	5	3	2		1	1	1	1	1
Chōma, Choma	1050	36.6424	29.8357	highland, river valley, fortified huyuk	6	3	3	1	1	1	1	1	1
Dalayman/Çamlik	1378	37.3507	31.6411	highland, hillside, unfortified town	3	3	2				1	1	1
Danabașı	585	36.3061	29.9471	hillside, river valley, unfortified	5	2	1		1	1	1	1	1
Davazlar	570	36.2625	29.8805	hilltop, unfortified settlement	3	3	1			1		1	1
Delikli Ören	507	36.9697	31.4351	hillside, unfortified settlement	3	3	2				1	1	1
Demirli (Yayla)	644	37.3065	30.7113	highland, valley, unfortified + kale	4	3	2			1	1	1	1
Devekuyusu (Devekuyu sarnıçı)	963	36.3359	29.9598	highland, hillside, unfortified [monastery?]	2	2	1					1	1
Dikitanaura (Dikētanaura)	1367	36.653	30.3491	river valley, hilltop, fortified	4	3	2			1	1	1	1
Dikmen (1)	680	36.3032	29.9713	valley, hillside, unfortified	2	3	2					1	1
Dim Çayı Mevkii	6	36.5245	32.0534	coastal, fortified	2	3	2					1	1
Ebi	10	37.3431	29.7612	coastal, harbor, unfortified?	5	3	2		1	1	1	1	1
Fersin Kalesı	1555	36.8751	31.6979	mountain, unfortified settlement + kale	2	2	2					1	1
Gagai	120	36.2893	30.3498	coastal, hillside, alluvial plain; fortified settlement	6	3	3	1	1	1	1	1	1
Gedifi İni	1380	36.8453	31.9854	mountain, hilltop, unfortified settlement + sanctuary	3	2	2				1	1	1
Gülmez Asarı	1543	36.3288	30.0629	mountain, fortified settlement	2	2	1					1	1
Hamadiye	12	36.2007	29.885	coastal, valley, unfortified settlement	3	3	1				1	1	1
Hamaxia	480	36.5784	31.9397	coastal, hilltop, unfortified settlement above harbor	4	3	2			1	1	1	1
Hasgebe	350	37.2256	30.9496	river valley, unfortified settlement	3	3	1				1	1	1
Hoyran	463	36.2365	29.8779	hillside, valley, fortified settlement	5	2	2		1	1	1	1	1
Idebessos	1029	36.5547	30.2022	hillside, fortified settlement	4	3	3			1	1	1	1
Isinda (1)	565	36.1913	29.6969	lowland, hilltop, fortified settlement	5	3	3		1	1	1	1	1
Istlada	170	36.224	29.8773	lowland, hillside, fortified settlement	5	3	2		1	1	1	1	1
Kalabatia	10	36.3925	29.1213	coastal, harbor, unfortified? [note: some under modern water-line]	3	3	2				1	1	1
Kalon Oros, Kalonoros	20	36.5327	31.9906	coastal, hilltop, fortified settlement	5	3	2		1	1	1	1	1
Kalynda	216	36.7506	28.8361	lowland, hilltop, river valley, fortified settlement	3	3	3		1			1	1
Kandyba	750	36.3188	29.6738	highland, hilltop, fortified settlement	5	3	2		1	1	1	1	1
Karabol (Karabolu)	1715	36.3914	29.9864	highland, unfortified village?	2	1	1					1	1
Karacaburun, Karaca Burun	678	36.4537	29.133	coastal, hilltop, fortified settlement	2	2	2					1	1
Karacaören (2)	312	37.4212	30.8377	inland hilltop fortified village	4	3	2			1	1	1	1
Karal(l)eia, Karal(l)ia	850	36.6866	31.8701	mountain, fortification	3	2	3				1	1	1
Karkabō	820	36.3292	30.0025	mountain valley, unfortified village	2	3	3					1	1
Kaunos	15	36.8263	28.6214	coastal, fortified city	5	3	3		1	1	1	1	1
Kelbēssos	1170	36.895	30.4389	mountain, unfortified settlement?	3	3	2				1	1	1
Kevser (Așağı/Yukarı)	1288	37.1836	30.1767	highland, plain, unfortified town?	5	3	2		1	1	1	1	1
Kibyra (Mikra)	37	36.6468	31.6765	coastal, hilltop, fortified city	4	3	2			1	1	1	1
Kilise (1) [approx]	543	36.2955	29.797	hillside, fortified towers + unfortified settlement	3	3	2			1		1	1
Kilise Alanı	460	36.253	29.9438	coastal, hilltop, unfortified settlement	3	1	3				1	1	1
Kișneli Adası	19	36.2034	29.9009	island, isolated church	2	3	3					1	1
Kızılbel [1]	748	36.7762	29.2476	highland, hillside, river valley, monastery	2	2	2					1	1
Kobușlar	338	36.6526	31.8797	hillside, river valley, fortified settlement	3	1	2				1	1	1
Kocaboynuz	117	36.2315	29.8292	hilltop, river valley, unfortified settlement?	2	2	2					1	1
Kolybrassos	1116	36.7334	31.969	mountainside, river valley, fortified polis	3	3	2				1	1	1
Komama	867	37.2923	30.3355	highland, hilltop, unfortified polis?	5	3	2	1		1	1	1	1
Korba	836	36.273	29.8377	highland, hilltop, fortified	4	2	2		1		1	1	1
Korkuteli	1025	37.0818	30.1701	highland, river valley, fortified settlement?	4	3	2			1	1	1	1
Krēmna, Krēmnai, Krēmnē, Krēmnos	1263	37.4997	30.6905	highland, hilltop, fortified settlement	4	3	2			1	1	1	1
Kyaneai	678	36.2458	29.8153	highland, hillside, river valley, fortified polis	5	3	3		1	1	1	1	1
Lagbos	1623	37.1333	29.8913	highland, hilltop, fortified settlement?	5	3	2		1	1	1	1	1
Lebissos	187	36.5738	29.0876	coastal, hilltop polis with fortified acropolis?	2	3	2					1	1
Lētōon	10	36.3317	29.2904	coastal, river valley, sanctuary	5	3	3		1	1	1	1	1
Limyra	7	36.3424	30.1704	coastal, river head spring, mountain foot, polis	5	3	3		1	1	1	1	1
Lyrbē	269	36.8741	31.4753	hillside, fortified polis	5	3	2		1	1	1	1	1
Lyrbōtōn Kōmē	200	36.9986	30.7259	hillside, unfortified settlement	4	3	2			1	1	1	1
Makra	14	36.6508	29.1011	island, fortified settlement	4	3	2			1	1	1	1
Makrē = Telmessos	6	36.6225	29.1143	coastal, fortified settlement	5	3	2		1	1	1	1	1
Mastaura	238	36.3348	29.8152	hilltop, river valley, fortified settlement	5	3	2		1	1	1	1	1
Megistē	218	36.1483	29.5772	island, hilltop, fortified settlement	5	3	1		1	1	1	1	1
Melanippē	93	36.2487	30.4029	coastal, hilltop, fortified polis [classical polis, byz kome]	5	3	2		1	1	1	1	1
Milyas (2), Polis	888	37.2807	30.7304	highland, hilltop, fortified polis	4	3	3			1	1	1	1
Morka	245	37.1081	30.7973	hillside, unfortified settlement?	4	2	2			1	1	1	1
Myra	1	36.2444	29.9875	coastal, fortified polis	5	3	3		1	1	1	1	1
Olbasa	1451	37.2964	29.9945	highland, hilltop, fortified polis	6	3	2	1	1	1	1	1	1
Olympos (1), lyk. Bistum	7	36.3966	30.473	coastal, fortified polis	3	3	3				1	1	1
Olympos (3), ‘Altolymposʼ auf dem Berg Olympos	772	36.3588	30.4782	coastal, mountaintop, fortified polis	4	3	2			1	1	1	1
Orokenda	237	36.8628	31.5763	hillside, river valley	3	3	2				1	1	1
Panemoteichos, Panemuteichos, Panemu Teichos	829	37.2668	30.5034	highland, hillside, fortified polis	5	3	2		1	1	1	1	1
Panormos	22	36.7035	28.6968	coastal, hilltop, fortified polis	4	3	2			1	1	1	1
Patara	14	36.2661	29.317	coastal, fortified polis	6	3	3	1	1	1	1	1	1
Pednēlissos	603	37.2138	30.9333	mountainside, fortified polis	4	3	3			1	1	1	1
Pergē, Perge	21	36.9599	30.8541	plain, river valley, fortified polis	6	3	3	1	1	1	1	1	1
Pharroa	896	36.3376	29.9381	highland, hillside, monastery	3	3	3			1		1	1
Phasēlis, Phaselis, Phasilis	17	36.5237	30.5521	coastal, fortified polis	5	3	3		1	1	1	1	1
Phogla	993	37.2862	30.2397	highland, hilltop, fortified polis	4	3	1			1	1	1	1
Phoinix	145	36.2979	30.1409	coastal, harbor, fortified polis	5	3	1		1	1	1	1	1
Pinara	330	36.4891	29.2586	mountainside, fortified polis	5	3	2		1	1	1	1	1
Pydnai	21	36.3332	29.2315	coastal, hilltop, fortified settlement	4	3	2			1	1	1	1
Sagalassos	1534	37.6771	30.518	mountainside, fortified polis	5	3	3		1	1	1	1	1
Selgē, Selge	994	37.2262	31.1251	highland, hilltop, river valley, fortified settlement	5	3	2		1	1	1	1	1
Sıçan Adası	26	36.8022	30.5894	island	4	3	2			1	1	1	1
Sidē, Side	9	36.7692	31.3969	coastal, fortified polis	4	3	3			1	1	1	1
Sidyma	546	36.4101	29.186	hilltop, fortified polis	4	3	2			1	1	1	1
Sığırlık Kale	625	37.5016	30.8914	hilltop, mountain pass, fortification [on road from Attaleia to Akrotiri]	3	3	2				1	1	1
Simēna, Simena	20	36.1902	29.862	coastal, hilltop, fortified polis	5	3	2		1	1	1	1	1
Sion	1200	36.3692	29.9723	mountainside, monastery	2	2	3					1	1
Sipolo	8	36.5468	29.1245	coastal, unfortifed settlement	2	3	2					1	1
Soklai	1223	36.6885	30.0298	highland, huyuk + acropolis settlement	6	3	2	1	1	1	1	1	1
Sura	12	36.2419	29.94	coastal, valley, unfortified settlement?	5	3	2		1	1	1	1	1
Syedra	379	36.4461	32.1486	coastal, hilltop, fortified polis	4	3	2			1	1	1	1
Tașahır	945	36.8111	31.8995	highland, hillside, river valley, fortified kome?	3	3	2				1	1	1
Tlōs, Tlos	469	36.5536	29.4203	hilltop, river valley, fortified polis	6	3	2	1	1	1	1	1	1
Tragalassos	689	36.309	29.9729	hillside, kome	3	3	2			1		1	1
Trebenna	663	36.8659	30.476	hilltop, fortified polis	4	3	2			1	1	1	1
Tristomon,	15	36.1981	29.8465	coastal, fortified polis	5	3	2		1	1	1	1	1
Tyberissos	275	36.2154	29.8566	hilltop, fortified kome	5	3	2		1	1	1	1	1
Xanthos	51	36.3556	29.3187	river valley, hilside, fortified polis	5	3	3		1	1	1	1	1
Alassos	1195	37.3619	29.7923	highland, plain	1	2	2						1
Asar Dağı	680	37.1721	30.6851	mountain fortress, small	2	1	1			1			1
Avdancık	1689	37.3569	30.6624	mountain church	1	3	2						1
Avșar Tepesi	530	36.2233	29.7905	hillside, fortified town	3	3	2	1	1				1
Beycik	629	36.4934	30.4352	hillside, coastal, unfortified town?	2	3	1				1		1
Beymelek	5	36.2549	30.0293	coastal, unfortified	2	3	1			1			1
Çavdır (2)	30	36.3677	30.125	hilltop, river valley, fortified settlement	2	3	2			1			1
Çayağzımahalleleri	240	36.4852	30.2692	river valley, isolated church	1	2	1						1
Eskihisar	1100	36.7898	29.8121	highland, river valley, fortified settlement	4	3	1		1	1	1		1
Eukereia	1421	37.032	29.8187	highland, river valley	3	1	1			1	1		1
İslamlar (1)	450	36.3048	29.4178	lowland, hillside, unfortified settlement	3	3	1		1	1			1
İslâmlar (2)	1100	36.6353	29.7601	highland, hillside, unfortified settlement	3	3	2		1	1			1
Kisleçukuru	398	36.915	30.5141	mountainside, isolated [kloster] church	1	2	2						1
Kızılkaya	1245	37.3269	30.4112	highland, mountaintop, fortified settlement	3	3	2			1	1		1
Sebeda	10	36.1726	29.649	coastal, fortified settlement	3	3	2			1	1		1
Söğütlüdere	1322	36.8109	29.2216	highland, hillside, fortified kome?	3	3	2			1	1		1
Trysa	752	36.2693	29.906	hillside, fortified settlement	2	3	2		1				1
Ağirtaş	1072	36.5795	30.356	highland, hilltop, unfortified kome?	2	3	2				1	1
Akalissos (1)	573	36.5391	30.2285	hillside, unfortified polis?	3	3	2			1	1	1
Akçeşme	129	36.7967	31.5343	hillside, kome with gehofte?	2	2	2				1	1
Akkale	302	37.0321	30.6348	river valley, unfortified kome	2	2	2				1	1
Antiphellos	12	36.1999	29.6395	harbor town, fortified	4	3	2		1	1	1	1
Arap Yurdu	513	36.3336	29.8342	hilltop	4	3	2		1	1	1	1
Araxa	227	36.7485	29.3839	hill town, fortified	4	3	2		1	1	1	1
Armutlu (Armootlee)	1120	36.5839	29.7821	hilltown, fortified	3	2	2		1	1		1
Arneai, Arnea	700	36.4425	29.8717	hilltown, fortified	4	3	3		1	1	1	1
Arvallı	1500	37.4966	30.3517	hilltown, unfortified?	2	2	2				1	1
Arymaxa	0	36.6399	28.856	harbor town; unfortified?	2	3	2				1	1
Asar	1227	36.7494	30.2724	mountain fortress, small	1	1	1					1
Asarlyk Ada	15	36.2098	29.8965	island town, unfortified	1	3	1					1
Aunēsis	5	36.5732	31.9005	harbor, fortified hill	2	3	1				1	1
Ayıbeleni Tepesi	634	36.2695	29.7583	hillside, fortified town	2	3	2			1		1
Bademağaçı Hüyüğü	950	37.1857	30.4785	hillside, unfortified [isolated church?]	2	3	3	1				1
Balbura	1620	36.9524	29.5791	highland, hillside, fortified town	3	3	3			1	1	1
Bașköy (Yeșilbașköy)	1250	37.6537	30.4934	highland, hillside, unfortified town	2	3	2				1	1
Belen (1)	700	36.3062	30.0202	mountain, hillside, unfortified town	3	1	1			1	1	1
Bezirgân	750	36.2744	29.4649	highland, river valley, incl fortification on hillside also	4	3	1		1	1	1	1
Boğazak	10	36.8565	31.1635	coastal, harbor [for aspendos]	3	3	2		1	1		1
Boztepe	30	36.6742	31.6735	coastal, hillside, alluvial plain; fortified	3	3	2			1	1	1
Bubōn	1270	36.9691	29.4071	highland, hilltop, river valley, fortified town	3	3	3			1	1	1
Bucakșeyhler (Bucakșıhlar)	54	36.8479	31.4683	hillside, unfortified town	2	3	1				1	1
Bulasan	464	37.3059	31.1859	mountain, fortified settlement	2	3	1				1	1
Çağman	765	36.383	29.9396	mountain, hillside, unfortified town	2	3	1				1	1
Çakırlar	50	36.8639	30.5601	hillside, unfortified town	2	2	2				1	1
Çaltılar	1320	36.8886	29.6786	highland, hillside, river valley, imperial estate?	4	3	1	1	1		1	1
Çamarkası	540	36.4435	29.8522	hillside, isolated church	1	3	1					1
Çandır Asarı	470	36.8404	30.5521	mountain, fortified settlement	3	3	1			1	1	1
Çardaklı	550	36.2409	29.7217	hilltop, fortified	3	2	2		1	1		1
Çayiçiköyü	400	36.4685	30.238	hillside, fortified town	2	2	1				1	1
Cendeve, Cendere	800	36.9819	31.7297	hillside, valley, isolated fortification	2	3	1				1	1
Choironēsi	0	36.6617	28.903	island town, unfortified? Sunken	1	3	1					1
Çukurhisar	720	36.8251	28.9351	highland, hilltop, fortified settlement	2	3	1		1			1
Cuma Tepesi	480	36.2634	29.7796	highland, hillside, unfortified town	3	3	1			1	1	1
Dalaman	15	36.7623	28.8044	coastal, alluvial plain.	2	3	1	1				1
Darboğaz Limanı (Darboğazı)	0	36.5587	29.0491	coastal, unfortified	2	3	1				1	1
Doğanlar	1200	36.9138	29.7264	highland, river valley, unfortified	2	2	2				1	1
Dragonēsi	3	36.2144	29.3542	island	1	3	3					1
Eğertepe	1130	37.6392	30.6068	highland, hilltop, river valley, fortified settlement	1	3	2					1
Eğlence Tepe (Eğlence Dağı)	1120	37.5457	30.4234	highland, hilltop, river valley, unfortified?	2	2	2				1	1
Emirtașı	610	36.8584	28.9341	river valley, hillside, fortified	2	3	1		1			1
Erikli (1)	1404	37.4513	30.2389	highland, river avalley, unfortified?	1	3	1					1
Eriklitaș Tepe	120	36.6831	31.648	coastal, hilltop, small fortification	1	3	1					1
Etenna (Etennē)	868	37.0006	31.4484	highland, hillside, fortified settlement	5	3	3	1	1	1	1	1
Evdir Han	303	36.988	30.58	lowland, river valley, fortified settlement?	2	3	2				1	1
Gâvurada	5	36.934	28.703	island, lake, unfortified settlement	1	3	1					1
Gâvurbağdası	5	36.9235	28.6382	island, lake, fortified settlement/refugia	1	3	1					1
Gebece	480	36.8367	31.645	hillside, fortified town	2	3	2				1	1
Gedelma	700	36.6138	30.4418	hillside, fortified town	2	3	2				1	1
Gemile(r) Limanı	10	36.5583	29.0601	island, fortified, settlement + sanctuary	2	3	3				1	1
Girdev Gölü	1800	36.6668	29.639	highland, lake, fortified settlement	4	2	2		1	1	1	1
Gödene (Altınyaka)	993	36.5611	30.3474	highland, hillside, fortification	1	3	1					1
Göktaș Kalesi	30	36.4055	30.4733	coastal, hilltop, small fortification	2	1	1			1		1
Güceymen (Güceyman) Tepesi	730	36.3831	29.9231	valley, hilltop, fortified settlement	2	3	2				1	1
Hagioi Pente	8	36.8765	30.6502	coastal [formerly an island]	1	3	2					1
Hippokōmē, Hippukōmē, Hippu kōmē	541	36.8396	29.0262	hilltop, fortified settlement	3	2	2			1	1	1
Hisarönü (Hisar Köy)	335	36.5712	29.1366	coastal, hilltop, river valley, fortified settlement	1	3	1					1
Idyros	280	36.5845	30.572	coastal, hilltop, harbor, fortified settlement	4	3	3		1	1	1	1
Ilıca	14	36.881	28.5793	lowland, lakeshore, hot spring fortified	2	2	2				1	1
Illa	1538	36.9216	30.0137	highland, hillside, fortified settlement	2	2	1				1	1
İnișdibi (Isíndipi)	155	36.2121	29.8681	coastal, hillside, unfortified settlement?	4	3	2		1	1	1	1
Inlice Asari	320	36.749	28.9757	coastal, hilltop, alluvial plain; fortified	3	3	2		1	1		1
Kabo tu Phoinika	40	36.2676	30.1429	coastal, hillside, unfortified settlement?	1	3	2					1
Kadyanda	930	36.7164	29.2359	highland, hillside, fortified settlement	4	3	3		1	1	1	1
Kagrai	1050	37.1932	31.77	highland, hillside, unfortified settlement	2	3	2				1	1
Kakaba	16	36.1715	29.8475	island, hillside, unfortified settlement [note: some under modern water-line, cf Aperlai]	3	3	3			1	1	1
Kara Ada	7	36.1705	29.8332	island, unfortified settlement	1	3	2					1
Karacaören Limanı ve Ada	8	36.5405	29.0603	island hilltop fortified village	3	3	2		1	1		1
Karain	393	37.0782	30.5707	coastal plain, cave	3	3	3	1			1	1
Karaköy	56	36.3462	29.3084	coastal plain, hilltop, fortified settlement	1	3	1					1
Karakuyu	650	36.2792	30.1004	coastal, hilltop, unfortified village	2	2	3				1	1
Kasai, Ka(s)a(i)	1130	36.8527	31.9589	mountain, hilltop, unfortified settlement	3	3	3			1	1	1
Kastabara	1601	36.6226	29.5558	highland, hillside, fortified village	3	2	3			1	1	1
Keçikalesi	605	36.3942	32.4264	mountain, river valley, fortified settlement	3	3	1		1	1		1
Kemerarası	1128	36.8245	29.5635	highland, river valley, fortified settlement	2	2	3				1	1
Keșlik	84	36.3603	30.121	coastal, hilltop, fortified settlement	3	3	2			1	1	1
Kestel (2)	5	36.5075	32.0783	coastal, hilltop	2	2	3				1	1
Kilepe	710	36.4704	30.0122	mountain foot, hillside, river valley, fortified towers + unfortified settlement	2	3	3			1		1
Kilise yakası	42	36.3806	30.4489	coastal, river valley, unfortified settlement?	1	2	3					1
Kınalı	146	36.581	29.0662	coastal, hilltop, unfortified settlement?	4	2	1		1	1	1	1
Kınık	1210	36.8462	29.5898	highland, hillside	2	3	1				1	1
Kiprit	1049	37.6013	30.5088	highland, river valley	1	3	2					1
Kısalar	45	36.8413	31.26	coastal, hilltop	1	3	1					1
Kissides	53	36.56	29.0805	coastal, hilltop, isolated church	1	3	2					1
Kızıllı [2]	724	37.3939	30.902	hilltop, fortified settlement	2	3	2			1		1
Kızlar Kalesi	61	36.3143	30.4642	hilltop, fortification	2	3	2			1		1
Klimax (2)	1168	37.1799	30.5316	mountainside settlements	3	3	2			1	1	1
Kocain	861	37.2323	30.7119	mountainside, cave sanctuary	3	2	2			1	1	1
Kocaköy	400	36.8212	30.5816	coastal, hilltop, unfortified settlement?	2	3	2				1	1
Kodrula	1525	37.4319	30.3448	highland, mountainside, fortified settlement	3	1	2			1	1	1
Kolbasa	1032	37.4522	30.4321	highland, river valley, fortified polis	4	3	2		1	1	1	1
Komba	1337	36.5495	29.646	highland, hilltop, fortified polis	2	3	2				1	1
Korma	589	36.5663	30.3064	hilltop, river valley, fortified polis	3	1	2			1	1	1
Korydal(l)a	41	36.3699	30.2727	coastal, river valley, hilltop, fortified polis	4	3	2		1	1	1	1
Kotenna	780	37.0266	31.6446	mountaintop, river valley, fortified polis	4	3	2		1	1	1	1
Krya	5	36.6981	28.8652	coastal, probably fortified polis	4	3	2		1	1	1	1
Lissa	66	36.6732	28.8339	coastal, lakeside, unfortified settlement	3	3	2			1	1	1
Lornaia	618	36.8438	28.9227	highland, hillside, fortified settlement	3	3	2			1	1	1
Lydai	140	36.623	28.8585	coastal, fortified polis	2	3	2				1	1
Lysinia	940	37.712	30.0874	lakeside, hilltop	3	3	2			1	1	1
Macun, Macunlar	1491	36.8362	29.8541	highland, hilltop, fortified settlement	2	3	2				1	1
Magydos	47	36.8532	30.7474	coastal, fortified polis	4	3	2		1	1	1	1
Mamak/Çanaklı	1037	37.5684	30.5734	highland, unfortified settlement?	1	3	2					1
Mandırna	1276	37.6881	30.3879	highland, unfortified settlement?	2	3	2				1	1
Marmara(köyü)	1480	37.6667	30.4257	highland, unfortified settlement + fortified acropolis	2	2	2				1	1
Maximianupolis, ktēma	335	37.1755	30.5998	hillside, mountain pass, imperial estate/road station became polis	2	3	2				1	1
Melanoscope	13	36.6759	28.9198	island, unfortified settlement?	3	3	2			1	1	1
Mügren	1113	36.8021	30.0391	highland, hilltop	4	3	2	1	1		1	1
Mylomē, Mylōmē	5	36.4751	32.1166	coastal, fortified polis	2	3	2				1	1
Nauloi	10	36.4407	32.134	coastal, fortified settlement	2	2	2				1	1
Neapolis (Pamphylien)	481	36.9163	30.529	hilltop, settlement with fortified acropolis	3	3	2			1	1	1
Nys(s)a	1239	36.4424	29.6271	highland, hilltop, fortified polis	3	3	2			1	1	1
Oinoanda	1418	36.8078	29.5495	highland, hilltop, fortified polis	4	3	3	1		1	1	1
Okurcalar	24	36.6501	31.6975	coastal, road station?	2	3	2				1	1
Ören Tepe	814	37.2656	30.4865	highland, hilltop, fortified settlement	2	3	2			1		1
Orpenna	1256	36.8288	29.7959	highland, hillside	3	3	1			1	1	1
Orymna	981	37.0737	31.5824	mountain valley, polis	3	3	2			1	1	1
Ovacık	1421	36.7736	30.1682	highland, hillside, kome with fortified acropolis	2	3	2				1	1
Perdikiai	10	36.5227	29.1297	coastal, port for Pinara	2	3	1				1	1
Perdikonēsi	29	36.5535	29.069	island, fortified settlement	1	3	3					1
Phellos	858	36.2422	29.6619	hilltop, fortification	4	3	2		1	1	1	1
Podaleia	1144	36.5945	29.9315	highland, hilltop, fortified polis	3	3	2			1	1	1
Polcellae	40	36.2175	29.4464	island, villa	1	3	2					1
Rodiapolis	279	36.387	30.2653	hilltop, fortified polis	4	3	2		1	1	1	1
Seleukeia (Pamphylien)	3	36.8184	31.2668	coastal, hilltop, unfortified settlement?	2	3	2				1	1
Serkiz Alanı	1379	36.6612	30.0547	highland, hilltop, fortified settlement	2	3	2				1	1
Shehtan Adasi	15	36.661	29.0439	island, unfortified settlement	1	3	2					1
Sia	895	37.2608	30.6029	highland, hilltop, kome with fortified acropolis	3	3	2			1	1	1
Tașkapı	1292	37.6417	30.4188	highland, plain, unfortified settlement? + mountain fortification	1	2	2					1
Termēssos, Termessos	1024	36.9819	30.4639	mountaintop, fortified polis	4	3	2		1	1	1	1
Typallia	1075	36.8074	30.4441	highland, mountainside, fortified settlement	3	3	2			1	1	1
Tyriaion	1390	37.0692	29.6773	highland, hilltop, fortified kome	3	2	2			1	1	1
Yaylaalan	480	36.9432	31.4936	highland, hilltown, fortified	2	3	2				1	1
Yaylakuzdere	917	36.5758	30.4228	highland, hillside, fortified kome	1	3	1					1
Yelten	1010	37.2176	30.223	highland, plain, unfortified town?	2	3	2				1	1
Adrasan	6	36.3114	30.4612	harbor, unfortified?	2	3	1			1	1
Adrianē (Adrianopolis, Adrianupolis)	1179	37.4863	29.9977	highland, hilltop, unfortified polis?	1	3	2				1
Akören	1056	37.4131	30.0785	highland, unfortified kome	1	3	2				1
Akrōtērion	11	36.1536	29.6788	coastal, hillside	3	3	2	1		1	1
Aloanda	661	36.5487	29.2617	hilltop, fortified settlement	1	3	1			1
Andriakos	13	36.2357	29.9666	coastal, hillside, spring for Andriake	1	3	2				1
Ankōn	5	36.6431	28.8499	coastal, polis	1	3	2				1
Arsada	770	36.4964	29.4243	hilltown, fortified	2	3	2		1	1
Asar Tepe (Kavaklıpınar)	1200	37.0126	34.3483	hilltown	2	2	2		1	1
Asar Tepesi	87	36.8756	31.5329	hilltown, sanctuary?	2	1	1		1	1
Asaralanı	400	36.3541	29.3838	hill fortress	2	2	1		1	1
Asaraltı	600	36.2815	29.619	hill fortress	1	1	1		1
Asarbașı,	505	37.3739	31.2174	hilltown, unfortified?	1	3	1				1
Asartaș (Asartașı Tepe)	900	37.0261	30.2898	plaintown, fortified	2	3	2		1	1
Askeriye	950	37.765	30.3562	plaintown, unfortified	1	2	2				1
Atlıdere(köyü)	1290	36.9029	29.6623	highland, unfortified town	1	3	2				1
Augai	7	36.589	31.8731	harbor, unfortified?	1	3	3				1
Aziziye	1302	37.4248	30.2575	highland river valley, unfortified town	1	3	1				1
Baba Dag	1717	36.5393	29.1699	mountain fortress, small	2	3	2			1	1
Bağbașı	1200	36.7663	29.9813	hilltop, unfortified?	1	1	2	1
Bağlıca	270	36.2565	29.7136	hillside, isolated farmstead	2	1	2		1		1
Bahçeyaka	1076	37.1024	29.7021	highland plain, settlement	1	3	1				1
Bakacak	200	36.2043	29.8334	hillside, unfortified settlement; near coast	2	3	1			1	1
Bașlar	966	37.1385	31.4713	highland, hillside, unfortified town	1	3	2				1
Bayat	900	37.0261	30.2893	highland, plain, unfortified town?	3	3	2	1		1	1
Bayındır	1150	37.6358	30.3247	highland, hillside, unfortified town	1	3	1				1
Bayır	1041	37.1014	29.7019	highland, hillside, unfortified town	1	3	1				1
Büğürün (Büğrüm) Köprüsü	200	37.192	31.181	bridge, Eurymedon, agricultural installations	1	3	2				1
Buzağlık Limanı (Buzağlık Koyu)	30	36.2275	29.9061	coastal, fortification	1	3	1			1
Çakraz	895	37.2396	30.5626	hillside, unfortified settlements	2	3	1		1	1
Çaltılıçukur (Çaltı)	907	36.8739	31.8705	mountain, hillside, unfortified town?	1	3	2				1
Çatallar (im Kestros-Tal)	48	37.1282	30.8691	plain, river valley, farmsteads	2	3	1		1	1
Çaylakkale	305	37.0085	30.5673	hillside, villa rustica	1	2	1				1
Çerler	630	36.274	29.7616	highland, hilltop, farmstead	1	2	1		1
Çeșme Önü	20	36.8388	31.4846	river valley, plain, isolated roman bath?	1	2	1				1
Ceylan (Ceylanköy)	1184	36.7853	29.6032	highland, hillside, isolated spring house	1	3	1				1
Çine	1330	37.6406	30.3773	highland, hilltop, fortified settlement	2	3	1			1	1
Çukurviran (Çukurören)	1160	37.1654	31.5205	highland, hillside, isolated farmstead?	1	3	1				1
Defrent	185	36.888	30.5124	villa rustica, unfortified	1	2	1				1
Delikkavak	620	36.9149	28.9768	hillside, unfortified settlement	3	3	1		1	1	1
Dikili	710	36.7844	28.9691	coastal, hilltop, fortified	2	2	1			1	1
Dikmen Tepe	1300	37.2796	30.1724	highland, hillside, unfortified	2	2	1			1	1
Dinek (Tepesi)	808	36.2741	30.0885	coastal, hilltop, fortified	2	2	2			1	1
Döğer	1835	36.7567	29.6263	highland, hilltop, fortified settlement	1	2	1			1
Ece	1250	37.321	29.7091	highland, valley, unfortified villa rustica	1	3	2				1
Ekincik	2	36.8331	28.5537	coastal, unfortified + upper kale?	3	3	2		1	1	1
Ekșili	690	37.1732	30.684	hilltop, small fortified place	1	2	1			1
Emerye (Emerya)	975	37.1746	31.7387	highland, hillside, fortified farmstead	1	3	2				1
Fırıncık	985	36.5144	30.4349	mountain, hillside, unfortified settlement?	2	2	2			1	1
Gelemen	490	36.288	29.793	valley, hillside, fortified farmstead	2	2	2		1	1
Geronta	147	36.2859	30.1458	coastal, harbor	2	3	1		1	1
Gilevgi (Gilevli) Kalesi	1355	36.8637	30.0436	highland, valley, hilltop, fortification	1	3	2			1
Gökben (Yaylası) (Sarıçiçek Mevkii, Beșiktaș)	1259	36.8562	29.6214	highland, valley, unfortified settlement	3	3	2		1	1	1
Gürses	530	36.2797	29.941	coastal, hilltop, fortified settlement	3	2	2		1	1	1
Güvercinlik	80	36.8813	31.244	coastal, hilltop, small fortification	2	2	2			1	1
Hacılar	926	37.5817	30.0924	highland, river valley, fortified farmstead	3	3	3	1	1	1
Hisarlık	188	37.1165	30.8028	hillside, river valley, fortified farmstead	1	2	1				1
Hızırlık	285	36.6267	29.1829	coastal, hillside, river valley, fortified settlement	3	2	2		1	1	1
Hüyük Köy	1300	37.2907	29.8478	highland, hilltop, unfortified settlement?	1	2	1				1
Hyia	989	37.3983	30.5777	highland, hillside, unfortifed settlement	1	2	1				1
Imbros	1400	36.9981	28.7792	mountain, fortification	1	2	1			1
İncirlihan (İncir Han)	800	37.4786	30.5335	highland, mountain pass, fortified settlement?	3	3	2	1		1	1
Kağılcık	1167	37.3884	29.8878	highland, hillside, unfortified settlement	1	2	1				1
Kapaklı	90	36.2285	29.8994	coastal, hillside, unfortified settlement?	2	2	2			1	1
Karacaali	28	36.8921	30.8661	coastal village	1	2	1				1
Karacaören (1) [approx]	860	36.8364	28.9839	hilltop, fortified agricultural settlement?	2	2	2		1	1
Karaciviran	1402	37.5321	30.2094	inland plain unfortified village	1	3	1				1
Karamanbeyli Geçidi	330	36.4608	30.1266	river valley, village	2	2	3			1	1
Karamanlı	1157	37.3729	29.8239	highland, plain, unfortified town?	1	3	2				1
Karamusa	1235	37.1924	29.7471	highland, plain, unfortified town?	1	3	2				1
Karapınar	787	37.359	30.5326	highland, plain, unfortified town?	1	3	2				1
Karataș	1127	36.7573	30.0085	highland plain, settlement	1	3	3	1
Kavaklıpınar(köy)	1142	36.9848	29.4684	highland, hilltop, fortified settlement	3	3	1		1	1	1
Kayabașı (1)	1066	37.155	29.6878	highland, unfortified village?	1	2	2				1
Kayabașı (2)	1427	36.874	29.7325	highland, unfortified village?	1	3	2				1
Kayıș	1338	37.5454	30.3488	highland, unfortified village?	1	3	2				1
Keçili	840	37.3884	30.3959	highland, hillside, unfortified village?	1	3	2				1
Kendēma	164	36.9935	30.689	coastal plain, hillside, unfortified settlement?	1	3	2				1
Kepezbeleni	717	36.9059	31.6099	mountain foot, hillside, river valley, fortified settlement?	2	3	2			1	1
Keraia	1288	37.5149	30.6028	highland, hilltop, fortified settlement	2	3	1			1	1
Kıncılar = Döğer?	1835	36.7567	29.6263	highland, hilltop, fortified settlement	1	3	1			1
Kisle	124	36.5881	29.3783	river valley, mansio	1	3	1				1
Kızılaliler	1122	37.0745	29.7128	highland	2	2	3			1	1
Kızılbel [2]	1043	36.7282	29.8923	highland, river valley, tombs	1	2	2		1
Kızılca	1113	36.6626	29.8129	highland, hillside, river valley, tombs	2	2	3		1	1
Kızıltepe	231	36.8132	28.6041	hilltop, fortification	1	3	2			1
Kormasa	1326	37.4958	30.0665	highland, hilltop, unfortified road station	3	3	2		1	1	1
Krētopolis, Krētōn polis	888	37.3679	30.3263	highland, hilltop, fortified polis	2	2	2			1	1
Laertēs	859	36.5105	32.1655	coastal, mountain, fortified polis	3	3	2		1	1	1
Lykai	1100	36.6336	30.4187	mountainside, unfortified village	2	2	2			1	1
Lyrnas	569	36.8164	30.5706	coastal, mountaintop, fortification	2	2	2		1	1
Madamprus	1488	37.1208	29.8601	highland, unfortified settlement?	3	3	2		1	1	1
Mamatlar	1449	37.0054	29.9151	highland, unfortified settlement?	1	3	2				1
Manaua	10	36.7875	31.4417	coastal, river valley, unfortified settlement?	1	3	2				1
Mnara	734	36.6601	30.4787	mountainside, fortified polis	2	3	2			1	1
Moatra	1579	37.5305	30.2629	highland, hillside, unfortified settlement?	1	2	2				1
Mürseller	1213	37.4359	29.9218	hilltop, unfortified settlement?	2	3	2	1			1
Olbia	76	36.6404	30.5541	coastal, hilltop, fortified polis	3	3	2		1	1	1
Papas Nēsi	15	36.6936	28.695	island, unfortified settlement	3	3	2		1	1	1
Pisilis	382	36.7146	28.6715	coastal, mountaintop, fortified polis	2	3	2		1	1
Sarnıçbeleni	189	36.7948	31.7049	hillside, river valley, unfortified settlement	1	3	1				1
Sazak	996	37.5599	29.9143	highland, unfortified settlement?	1	3	1				1
Seroia oder Seroiata	977	36.249	29.5376	highland, hilltop, fortified settlement	3	2	2		1	1	1
Sibidunda	1036	37.1874	30.3026	highland, hilltop, unfortified polis?	1	3	2				1
Sinda	973	37.1205	29.6045	highland, hilltop, lakeside, fortified polis?	4	3	2	1	1	1	1
Susuz Dagi	1669	36.7179	32.0999	mountainside, settlement or fortification?	1	2	1				1
Tefenni	1165	37.3095	29.7747	highland, plain, unfortified settlement?	1	3	2				1
Terponala	1300	36.7802	29.9574	highland, plain, tumuli	1	3	2		1
Tymbrianassos	878	37.6095	30.0376	highland plain, imperial estate	3	2	2		1	1	1

## Sheet: Elevation data
Elevation (m asl)	All settlements:	Bronze Age	Iron Age	Hellenistic	Roman	Early Byzantine	Middle Byzantine	New settlements:	Iron Age	Hellenistic	Roman	Early Byzantine	Middle Byzantine	Abandoned settlements	Iron Age	Hellenistic	Roman	Early Byzantine	Middle Byzantine
0-200		6	36	60	78	87	43		32	24	29	28	3		2	0	11	19	47
200-400		1	14	20	27	24	17		14	8	10	3	2		1	2	3	6	9
400-600		2	13	22	24	27	15		11	10	9	5	2		0	1	7	2	14
600-800		0	14	27	25	30	18		14	18	8	11	3		0	5	10	6	15
800-1000		7	15	28	33	24	12		12	14	11	7	0		4	1	6	16	12
1000-1200		3	10	17	37	26	13		8	9	23	5	3		1	2	3	16	16
1200-1400		4	7	17	31	20	9		5	12	16	3	2		2	2	2	14	13
1400-1600		2	3	7	15	12	5		2	4	9	3	1		1	0	1	6	8
1600-1800		0	1	4	5	4	3		1	3	1	1	1		0	0	0	2	2
1800-2000		0	1	3	1	1	0		1	2	0	0	0		0	0	2	0	1
	Totals:	25	114	205	276	255	135		100	104	116	66	17		11	13	45	87	137
