# Supplementary material for: Settlement, environment, and climate change in SW Anatolia: Dynamics of regional variation and the end of Antiquity
Source: PLoS One. 2022 Jun 27;17(6):e0270295. doi: 10.1371/journal.pone.0270295 (PMC9236232; doi:10.1371/journal.pone.0270295)
Supplement: S2 Table — (XLSX) [file pone.0270295.s006.xlsx]

## Sheet: Palaeoclimate
#	Site	Type	Lat	Lon	Elev	Proxies	Interpretation	Start		End		Samples (1,500 BCE - 1050 CE)	Average Resolution	Reference
								BCE/CE	BP	BCE/CE	BP
1	Gölhisar	Lake	37.133	29.6	930	δ18O	Effective-Moisture (Lake Water Balance)	-8906	10856	1648	302	33		Eastwood et al., 2007
2	Kocain	Cave	37.233	30.712	870	Mg/Ca	Effective-Moisture	-973	2923	2005	-55	20075 (2,023 annual)		Jacobson et al., 2021
						δ13C	Effective-Moisture (Biological Activity)	-1366	3316	2000	-50	232
						δ18O	Precipitation Amount	-1366	3316	2000	-50	232
3	Salda	Lake	37.55	29.683	1180	Ca/Fe	Effective-Moisture (Lake Water Balance)	563	1387	2010	-60	13		Danladi and Akçer-Ön, 2018
												38
												36

## Sheet: Palaeopollen
#	Site	Sample	Lat	Lon	Elev	Start		End		Reference(s)
						BCE/CE	BP	BCE/CE	BP
1	Ağlasun	AGLASUN06	37.6416	30.5203	1140	-6819	8769	1682	268	Vermoere et al. (2004)
2		AGLASUN12	37.6406	30.5225	1140	-5688	7638	1883	67	Vermoere et al. (2004)
3		AGLASUN13	37.6426	30.5201	1140	-5892	7842	1906	44	Vermoere et al. (2004)
4	Bereket	BEREKET 1	37.5452	30.2951	1410	-1520	3470	1945	5	Kaniewski et al. (2007)
5	Beyşehir	BEYSEHIR I	37.5417	31.5	1120	-4501	6451	1931	19	European Pollen Database
6		BEYSEHIR III 77	37.5417	31.5	1120	-2775	4725	288	1662	Bottema and Woldring (1984)
7	Gölhisar	GOLHISAR 1	37.1333	29.6	951	-14580	16530	798	1152	Eastwood et al. (1999)
8		GOLHISH	37.1333	29.6	951	-8669	10619	1806	144	European Pollen Database
9	Gravgaz	GRAVGAZ	37.5842	30.4036	1215	-378	2328	2002	-52	Vermoere et al. (2002)
10		GRAVGAZ96	37.5842	30.4036	1215	-1104	3054	1932	18	Vermoere et al. (2002)
11		GRAVGAZ99	37.5842	30.4036	1215	-586	2536	1950	0	Bakker et al. (2013)
12	Köyceğiz	KOYCEGIZ	36.8711	28.6466	27	-3747	5697	1941	9	Van Zeist et al. (1975)
13	Ova	OVAGOLU	36.2667	29.3	20	-4705	6655	1140	810	European Pollen Database
14	Pınarbaşı	PINARBAS	37.4667	30.05	970	-14831	16781	1301	649	European Pollen Database
15	Sögüt	SOGUT	36.9975	29.8983	1400	-17508	19458	1882	68	Van Zeist et al. (1975)
