# Supplementary material for: Settlement, environment, and climate change in SW Anatolia: Dynamics of regional variation and the end of Antiquity
Source: PLoS One. 2022 Jun 27;17(6):e0270295. doi: 10.1371/journal.pone.0270295 (PMC9236232; doi:10.1371/journal.pone.0270295)
Supplement: S3 Table — (XLSX) [file pone.0270295.s007.xlsx]

## Sheet: Byzantine Seals
Title in DO Registry	Office	Place	Date	Dumbarton Oaks Reference Link
George metropolitan of Antioch (of Pisidia) and protosynkellos (eleventh century)	metropolitan and protosynkellos	Antioch of Pisidia	1000-1099	https://www.doaks.org/resources/seals/byzantine-seals/BZS.1958.106.5190/view
Basil metropolitan of Antioch (of Pisidia) (ninth/tenth century)	metropolitan	Antioch of Pisidia	800-999	https://www.doaks.org/resources/seals/byzantine-seals/BZS.1958.106.155/view
George apo hypaton. (Seal of) the apotheke of Asia, Karia, Lykia, Rhodes and Cherronesos (695/96, 696/697)	Apotheke	Asia, Karia, Lykia, Rhodes and Cherronesos	695-7	https://www.doaks.org/resources/seals/byzantine-seals/BZS.1947.2.70/view
Gregory bishop of Attaleia (eleventh century)	bishop	Attaleia	1000-1099	https://www.doaks.org/resources/seals/byzantine-seals/BZS.1947.2.49/view
Basil kommerkiarios of Attaleia (tenth century)	kommerkiarios	Attaleia	900-999	https://www.doaks.org/resources/seals/byzantine-seals/BZS.1958.106.4591/view
Leo kommerkiarios of Cyprus and Attaleia (eleventh century)	kommerkiarios	Attaleia and Cyprus	1000-1099	https://www.doaks.org/resources/seals/byzantine-seals/BZS.1947.2.48/view
John imperial semeiophoros, kommerkiarios of Attaleia and Cyprus (tenth/eleventh century)	semeiophoros, kommerkiarios	Attaleia and Cyprus	900-1099	https://www.doaks.org/resources/seals/byzantine-seals/BZS.1951.31.5.1912/view
Peter asekretis and episkeptites of the Kiberiotai (eleventh century)		Kibyrraiotai	1000-1099	https://www.doaks.org/resources/seals/byzantine-seals/BZS.1955.1.2617/view
John patrikios, imperial notarios, judge of the Velum and of the Kibyrraiotai (eleventh century)		Kibyrraiotai	1000-1099	https://www.doaks.org/resources/seals/byzantine-seals/BZS.1955.1.2420/view
Constantine patrikios, anthypatos, vestes, and judge of the Kibyrraiotai (eleventh century)		Kibyrraiotai	1000-1099	https://www.doaks.org/resources/seals/byzantine-seals/BZS.1955.1.2296/view
Constantine imperial spatharios and chartoularios of the Kibyrraiotai (ninth/tenth century)	spatharios and chartoularios	Kibyrraiotai	800-999	https://www.doaks.org/resources/seals/byzantine-seals/BZS.1955.1.2743/view
N., imperial protospatharios and judge of the Kiberiotai (tenth/eleventh century)		Kibyrraiotai	900-1099	https://www.doaks.org/resources/seals/byzantine-seals/BZS.1955.1.1740/view
N., imperial protospatharios and strategos of the Kibyrraiotai (tenth century)		Kibyrraiotai	900-999	https://www.doaks.org/resources/seals/byzantine-seals/BZS.1955.1.1731/view
George apo hypaton and general kommerkiarios of the apotheke of Karia and Lykia (an unspecified year between 691/92 and 695/96)	kommerkiarios and apo hypatos	Lykia and Karia	691-696	https://www.doaks.org/resources/seals/byzantine-seals/BZS.1951.31.5.1790/view
Nikephoros (bishop) of Makre (eleventh/twelfth century)	bishop	Makre	1000-1199	https://www.doaks.org/resources/seals/byzantine-seals/BZS.1958.106.1584/view
Constantine metropolitan of Myra and synkellos (eleventh century)	metropolitan	Myra	1000-1099	https://www.doaks.org/resources/seals/byzantine-seals/BZS.1958.106.364/view
George metropolitan of Myra (eleventh century)	metropolitan	Myra	1000-1099	https://www.doaks.org/resources/seals/byzantine-seals/BZS.1958.106.160/view
Theophilos metropolitan of Myra (eighth century)	metropolitan	Myra	700-799	https://www.doaks.org/resources/seals/byzantine-seals/BZS.1955.1.4841/view
Constantine dioiketes of the Lykian Myra (ninth century)	dioiketes	Myra	800-899	https://www.doaks.org/resources/seals/byzantine-seals/BZS.1958.106.4460/view
Constantine dioiketes of the Lykian Myra (ninth century)	dioiketes	Myra	800-899	https://www.doaks.org/resources/seals/byzantine-seals/BZS.1958.106.4460/view
John hypatos and general kommerkiarios of the apotheke of Pamphylia, Pisidia, and Lykia (722/23)	kommerkiarios and hypatos	Pamphylia, Pisidia, and Lykia	722-3	https://www.doaks.org/resources/seals/byzantine-seals/BZS.1955.1.4374/view
John hypatos and general kommerkiarios of the apotheke of Pamphylia, Pisidia, and Lykia (722/23)	kommerkiarios and hypatos	Pamphylia, Pisidia, and Lykia	722-3	https://www.doaks.org/resources/seals/byzantine-seals/BZS.1958.106.672/view
Sisinnios metropolitan of Perge (seventh/eighth century)	metropolitan	Perge	600-799	https://www.doaks.org/resources/seals/byzantine-seals/BZS.1955.1.4832/view
George bishop of Sagalassos (tenth/eleventh century)	bishop	Sagalassos	900-1099	https://www.doaks.org/resources/seals/byzantine-seals/BZS.1951.31.5.270/view
Euthymios bishop of Sagalassos (tenth century)	bishop	Sagalassos	900-999	https://www.doaks.org/resources/seals/byzantine-seals/BZS.1951.31.5.1220/view
Basil archbishop of Selge (tenth century)	archbishop	Selge	900-999	https://www.doaks.org/resources/seals/byzantine-seals/BZS.1958.106.5512/view
Basil archbishop of Selge (tenth century)	archbishop	Selge	900-999	https://www.doaks.org/resources/seals/byzantine-seals/BZS.1958.106.207/view
John bishop of the city of Tlos (seventh/eighth century)	bishop	Tlos	600--799	https://www.doaks.org/resources/seals/byzantine-seals/BZS.1958.106.247/view
etc. [52 further results without place-specificity from Kibyrraiotai]

## Sheet: Byzantine Coin Hoards
NAME	LAT	LONG	BURIAL DATE
Oinoanda [Kavaklı]	36.8078	29.5495	after 616-625
Alanya	36.5327	31.9906	after c. 525
Antalya	36.8849	30.7041	after c. 685
Korydalla [Kumluca]	36.3699	30.2727	after 550-565
Lagbos	37.1333	29.8913	after 842
Sources:
C. Morrisson, V. Popović, and V. Ivanišević, Les Trésors monétaires byzantins des Balkans et d’Asie Mineure (491-713), Réalités Byzantines 13 (Lethielleux: Paris, 2006), 382-384.
Susan A. Boyd, “A ‘Metropolitan’ Treasure from a Church in the Provinces: An Introduction to the Study of the Sion Treasure” in Ecclesiastical Silver Plate in Sixth-Century Byzantium (Dumbarton Oaks: Washington DC, 1992), 5-38.

## Sheet: Sources for Invasions
YEAR	EVENT	PRIMARY / SECONDARY SOURCES
613	Persians capture Tarsus; loss of Cilicia	Sebeos I.68 “A further battle occurred near the pass of the entrance to Cilicia. The Greeks smote the Persian force of 8,000 fully-armed men in the conflict, but then themselves turned in flight. The Persian army, strengthened, seized the city of Tarsus and all the inhabitants of the province of Cilicia.”
622/23	Persians reach Ankara and Rhodes	Michael the Syrian II.408: “In the twelfth year of Heraclius, in the thirty-second year of the Persian Khosrow…the Persian Shahrbaraz seized Ankara, then he seized Rhodes.” Agapios 458 and Chronica minora II, 113 add that Shahrbaraz also enslaved the inhabitants of Rhodes. The route taken is unknown, but if indeed Shahrbaraz proceeded directly from Ankara to Rhodes, then he would have passed thro…
642	Annona for Constantinople stops, after Arab sack of Egypt; note e.g. granaries at Andriake and Patara besides Tenedos on the Dardanelles	See Hellenkemper 1993.
Mid 7th - 717	Institution of new provincial organization with the themata, led now by a strategos with combined civil and military powers. In an early phase of this organization, Lycia and Pamphylia belong to Thema Anatolikon and probably by 717, to Thema Kibyrrhaiote [first secure seal for new theme from 743; see TIB 8, 118]. Coincides with appearance of the kommerkiarioi on seals, responsible for supply of m…	TIB 8, 116 and see Haldon 1999, 74-85 for development of the thematic system of provincial organization and administration during this period.
649	Arabs in Cyprus	Theophanes AM 6140: “In this year Mauias [=Mu’awiya] invaded Cyprus by sea. He had 1,700 ships, and took Constantia and the whole island, which he laid waste.”
649/50	Arabs in Isauria	Theophanes AM 6142: “In this year the commander (Bousour) [=Busr b. Abi Artat] invaded Isauria with his Arabs. He slew and captured many men and returned with 5,000 prisoners.”
653	Arabs in Rhodes	Theophanes AM 6145: “In this year Mauias took Rhodes and cast down the Colossus of Rhodes 1,360 years after its erection. It was bought by a Jewish merchant of Edessa, who loaded the bronze on 900 camels.”
		Mich. Syr. II 442-3; Agapios 222; Bar Hebraeus 377
655	Battle of the Masts at Phoinix; Byzantine loss and end of Roman naval hegemony in Mediterranean	Theophanes AM 6146: “In this year Mauias commanded that a great naval armament should be made with a view to his fleet's sailing against Constantinople. The entire preparation was being made at Tripolis in Phoenicia. On seeing this, two Christ-loving brothers, the sons of a trumpeter,1 who lived at Tripolis, were fired with a divine zeal and rushed t o the city prison, where there was a multitude…
		See also Mich. Syr. II 445-6 and Lilie 1976, 67f
666	Arabs raid the Pamphylian coast	Michael the Syrian II, 450.
671/2 or 672/3	Arabs winter in harbors of Cilician and Lycian harbors	Theophanes AM 6164: “In this year the deniers of Christ equipped a great fleet, and after they had sailed past Cilicia, Mouamed, son of Abdelas, wintered at Smyrna, while Kaisos wintered in Cilicia and Lycia. …”
		See also Bar Hebraeus 101 and Lilie 1976, 75. Foss 1994, 3 supposes that “such activity would necessarily have involved widespread exactions of supplies from the local population and probably much looting.”
674-678?	Remainder of Arab navy, on return to Syria from siege of Constantinople, stops in winter storm around Syllaion and is destroyed, possibly via participation of the strategoi of Kibyrrhaiote theme.
		Theophanes AM 6165: “In this year the aforesaid fleet of God’s enemies set sail and came to anchor in the region of Thrace… Every day there was a military engagement from morning until evening… The enemy kept this up from the month of April until September. Then, turning back, they went to Kyzikos, which they captured, and wintered there. And in the spring they set out and, in similar fashion, ma…
		Now Souphian, the younger son of Auph, joined battle with Florus, Petronas, and Cyprian, who were at the head of a Roman force, and 30,000 Arabs were killed. At that time Kallinikos, an architect from Helioupolis in Syria, took refuge with the Romans and manufactured a naval fire with which he kindled the ships of the Arabs and burnt them with their crews. In this way the Romans came back in vict…
		The translators Mango and Scott add here in a note that Theophanes fails to explain that the first use of 'Greek fire' was allegedly directed against an Arab fleet that had attacked a coastal town of Lycia (in 671 according to Mich. Syr. II, 455), as also recounted by Agapios 492: “En l’an 14 de Mo’awia, les Arabes firent par me rune campagne contre les Grecs et arriverent en Lycie. Trois patrice…
		Nikephoros 34: “So the war lasted seven years, and finally the Saracen fleet met with no success; on the contrary, they lost many fighting men. Badly injured and grievously defeated, they set out on their homeward journey. And when they came to the region of Syllaion, they were overtaken by violent winds and a tempest at sea which destroyed their entire armament. On hearing of the disaster of his…
		See also Bar Hebraeus 101, and Lilie 1976, 78.
713-715	Emperor Anastasios II visits Telmessos/Makre and refortifies it, renames it Anastasioupolis?	The church council lists of signatory bishops and cities in Darrouzés 1981, 223 (Notitia 2, line 310) includes ὁ Τελμισσοῦ ἡτοι Ἀναστασιουπόλεως or “Telmissos (mod. Makre), also called Anastasioupolis” which as Foss 1994, 5 conjectures could indicate its refortification by Anastasius II, emperor from 713-715.
715	Arabs land again at Phoinix, to cut timber for ship building. An attempt by emperor Anastasios II to stop them fails in Rhodes, after a rebellion of soldiers of thema Opsikion.	Theophanes AM 6207: “On being informed that a Saracen fleet had sailed up from Alexandria to Phoinix5 with a view to cutting cypress wood, Artemios chose the swiftest vessels of his own fleet, manned them with soldiers of the Opsikion thema, and ordered that they should all assemble at Rhodes. He appointed as their commander and head John the deacon of the Great Church, nicknamed Papa-Ioannakis, …
		See also Trombley 2001, 169 who notes: “Then there is the Muslim tree-cutting expedition to Phoenix in 714/5 (προς το κόψαι ξυλήν κυπορισσίνην). It could have been dictated by a shortage of cypress wood for ship construction, a desire to preempt Byzantine exploitation of this resource, or a need for extra timber to construct the large invasion fleet that sailed against Constantinople in 716-718.”
717	Arab fleet leaving siege in Constantinople; of 1800 ships only 5 return to Syria? Many ships sink in Marmara and Aegean; some off Lycian coast.	Theophanes AM 6210 and see Lilie 1976, 131.
730s-740s	Kibyrrhaiote Fleet (from Kibyra) engaged in offensive missions against the Italians in 732; against the usuper Artabasdos at Abydos in 743; and against an Arab fleet from Alexandria by Keramaia in Cyprus in 745/6.	TIB 8, 121.
770/1	Kibyraiot fleet relieves Arab-besieged Kastron Syke in Isauria	Theophanes AM 6263: “In this year Banakas invaded the Roman country and, after moving down from Isauria, laid siege to the fort Syke.1 When the emperor had heard of this, he wrote to Michael, strategos of the Anatolics, Manes, strategos of the Bucellarii, and Bardas, strategos of the Armeniacs. These men arrived and occupied the Arabs' exit, which was a very difficult mountain pass. Meanwhile the…
790	Byzantine-Arab naval battle in gulf of Antalya; Byzantine defeat with admiral captured and sent back to Baghdad	Theophanes AM 6282: “An Arab fleet sailed to Cyprus. Forewarned of this, the empress, too, assembled all the Roman ships and sent them against the Arabs. When they had come to Myra, all the strategoi rounded cape Chelidonion and entered the gulf of Ataleia. The Arabs, for their part, set out from Cyprus and, the wind having dropped, they were carried about the sea. When they had come within sight…
807 or 809?	Rhodes captured by Arabs; Myra besieged by Humaid b. Ma’yuf	Theophanes AM 6300: “In this year, in the month of September of the first indiction, Aaron, the leader of the Arabs, sent Choumeid at the head of a fleet against Rhodes. This man sailed straight to Rhodes and, on arriving there, carried out much devastation, but the fort that is there remained uncaptured. On his return journey he was manifestly worsted by the holy wonder-worker Nicholas. For when…
823/4-961	Establishment of Arab state in Crete maintains insecurity of Lycian / Pamphylian coast, but also encourages development of Kibyrrhaiote naval forces. Crete reconquered by Byzantines in 961.	See Christides 1981.
824	Arab attack on Antalya	TIB 8, 122.
828	Byzantine naval expedition against Crete, led by strategos of the Kibyrrhaiote theme	TIB 8, 122.
842-846?	Arab fleet wrecked off Cape Gelidonya	TIB 8, 122.
909-916	New fortifications at Antalya	TIB 8, 123 and see Grégoire 1922, 302-304.
910-911	Failed Byzantine naval expedition against Crete, including 6,760 sailors on 31 vessels from the Kibyrrhaiote theme	See Haldon 2000, 203-204 and 240-243.
949	Failed Byzantine naval expedition against Crete	TIB 8, 124.
1034	Myra sacked by Arabs	TIB 8, 125 and Skylitzes 396.
1071	Battle of Manzikert: arrival of Seljuk Turks in Anatolia; Turks attested in Lycia by 1087 with raiding thereafter.	TIB 8, 126-7.
1176	Myriokephalon: Byzantine loss of Anatolian interior to Seljuk Turks.	Choniates 180.
1207	Antalya conquered by Seljuk Turks.	TIB 8, 133
